# Supplementary material for: Genotypic Distribution and the Epidemiology of Multidrug Resistant Tuberculosis in Upper Northern Thailand
Source: Antibiotics (Basel). 2022 Dec 1;11(12):1733. doi: 10.3390/antibiotics11121733 (PMC9774302; doi:10.3390/antibiotics11121733)
Supplement: Supplementary file 1 [file antibiotics-11-01733-s001.zip]

Archive with 1 entries (1 files):
- antibiotics-2037862-supplementary.pdf
